# Supplementary material for: Asymmetries in Accessing Vowel Representations Are Driven by Phonological and Acoustic Properties: Neural and Behavioral Evidence From Natural German Minimal Pairs
Source: Front Hum Neurosci. 2021 Feb 18;15:612345. doi: 10.3389/fnhum.2021.612345 (PMC7930067; doi:10.3389/fnhum.2021.612345)
Supplement: Supplementary file 1 [file Table_1.XLSX]

## Sheet: Tabelle1
Supplementary Table 1: Phonetic parameters of the vowels with values per token as well as per word category.
item	vowel intensity per token	vowel intensity mean per category	vowel intensity SD per category	vowel duration per token	vowel duration mean per category	vowel duration SD per category	f0 mean per token	f0 SD per token	f0 mean per category	f0 SD per category	F1 mean per token	F1 SD per token	F1 mean per category	F1 SD per category	F2 mean per token	F2 SD per token	F2 mean per category	F2 SD per category	F3 mean per token	F3 SD per token	F3 mean per category	F3 SD per category
Mehl_1	71.882	71.7394	0.25602	180.917	194.717	11.1716	192.671	5.46634	191.303	2.53966	333.61	2.70326	341.2	8.28064	2596.88	44.9562	2566	49.2893	3507.95	41.4294	3377.04	209.323
Mehl_2	72.1171			209.081			193.94	5.15131			348.936	6.73169			2614.94	101.357			2963.16	223.43
Mehl_3	71.7602			204.319			191.196	6.78939			351.558	3.93827			2517.53	18.0615			3433.51	61.7258
Mehl_4	71.3741			196.092			186.542	6.50144			330.342	5.96208			2495.66	19.1237			3460.28	59.8584
Mehl_5	71.5637			183.177			192.166	4.0388			341.657	6.13564			2604.75	42.9637			3520.33	36.6315
Mahl_1	71.6835	71.6826	0.216382	235.417	224.603	8.74727	173.323	2.94709	173.57	5.48292	911.589	41.274	913	10.0108	1554.34	64.1623	1484	47.2091	2995.23	42.0853	2965.9	43.6022
Mahl_2	71.817			215.859			164.01	31.6442			911.405	54.6127			1416.18	49.1137			2901	159.221
Mahl_3	71.5618			213.159			178.182	5.55411			911.24	43.1437			1450.63	33.7986			3011.16	68.2995
Mahl_4	71.3581			226.62			172.698	4.86381			932.294	40.7537			1502.19	30.4851			2995.26	19.9087
Mahl_5	71.9927			231.961			179.638	6.1238			901.886	17.8818			1496.32	30.8633			2926.87	31.4803
Steg_1	74.8123	73.9558	0.665166	272.18	269.804	21.7065	188.574	15.0173	179.122	10.3159	359.172	11.1777	359	5.65987	2562.67	25.4157	2483	57.9652	3336.82	22.9129	3170.61	112.918
Steg_2	73.7726			301.534			184.209	18.0727			350.337	7.51991			2522.02	33.577			3255.59	53.0782
Steg_3	73.0461			272.566			159.398	40.7345			360.061	13.7651			2414.91	55.8573			3138.97	104.521
Steg_4	73.5311			269.482			179.032	14.4914			359.494	6.56065			2496.21	44.4957			3104.42	138.999
Steg_5	74.617			233.257			184.396	9.72754			368.206	5.5771			2418.82	36.1501			3017.24	52.543
Stieg_1	74.3615	74.9157	0.30527	220.945	227.578	9.90243	186.878	16.9647	190.082	3.02395	279.909	12.2354	286	10.7027	2491.16	23.2125	2479	51.0562	3507.9	57.9698	3528.33	21.2576
Stieg_2	75.239			211.415			192.747	13.4339			292.429	7.12123			2478.69	15.1547			3528.42	35.455
Stieg_3	75.0511			237.971			190.988	20.2224			303.756	16.2734			2539.5	22.7771			3512.94	24.9523
Stieg_4	74.838			233.535			193.604	18.8956			284.819	20.8022			2500.95	26.3493			3524.22	22.687
Stieg_5	75.0887			234.024			186.193	18.9332			272.581	11.4476			2385.49	16.698			3568.19	33.7297
Stiel_1	74.1428	73.6744	0.444512	181.071	176.496	3.47747	200.824	11.0996	199.426	6.39623	265.643	16.5853	275	22.4994	2586.62	34.2728	2475	74.6489	3643.03	41.24	3570.59	59.446
Stiel_2	72.9027			179.948			191.22	8.75126			306.524	16.0526			2501.93	30.1956			3525.6	29.1787
Stiel_3	73.5221			171.835			197.264	8.01155			281.424	11.22			2468.98	17.5477			3505.78	45.3779
Stiel_4	74.0541			175.153			197.189	7.74092			283.688	7.92374			2464.38	8.76519			3641.71	38.1672
Stiel_5	73.7501			174.474			210.632	15.8634			238.487	6.013			2354.46	19.1862			3536.83	52.1731
Stuhl_1	73.0718	73.8798	0.587576	169.939	186.271	19.2032	213.063	13.0781	199.535	8.02278	328.273	170.44	294	36.5695	1120.01	443.176	1074	212.316	2801.23	454.992	2646.87	99.1055
Stuhl_2	74.5477			161.986			199.232	7.53074			346.015	27.2704			806.527	27.2608			2513.96	26.5902
Stuhl_3	74.4729			215.089			201.316	9.34276			253.177	9.08585			1178.65	92.1336			2578.29	114.844
Stuhl_4	73.9474			185.565			195.423	11.7783			267.527	34.6706			1390.82	110.561			2640.42	75.2695
Stuhl_5	73.3592			198.775			188.642	16.61			273.025	47.8877			872.981	111.583			2700.46	99.7535
Sud_1	74.8535	74.747	0.197266	191.657	193.57	8.81168	195.205	15.8766	193.843	2.37364	258.398	13.0039	296	39.5071	1291.95	185.698	1145	140.046	2799.78	161.952	2626.67	92.7169
Sud_2	74.9303			191.297			194.677	18.3446			250.75	11.922			1206.61	50.0139			2586.73	119.059
Sud_3	74.501			180.682			193.077	15.5911			348.835	22.9195			1020.14	72.5474			2625.08	42.9601
Sud_4	74.5153			207.918			196.592	14.9396			289.912	50.0829			1269.47	138.31			2523.73	94.1619
Sud_5	74.9352			196.297			189.663	15.052			334.93	18.7525			941.052	34.611			2598.04	31.7041
Süd_1	73.9646	74.4327	0.42649	241.217	223.418	24.097	175.544	13.5607	180.273	5.44139	274.701	13.5336	292	14.2909	1872.38	41.4291	2085	120.404	2525.14	34.4991	2633.19	146.112
Süd_2	74.4077			252.318			175.615	11.9159			309.533	9.37679			2169.07	82.0764			2808.66	129.511
Süd_3	74.3247			233.985			181.855	13.5969			277.402	10.8485			2179.65	111.871			2490.21	60.5341
Süd_4	75.232			194.835			190.134	14.0195			291.713	21.0924			2030.05	52.5845			2527.84	66.5812
Süd_5	74.2347			194.736			178.214	10.5676			306.191	10.989			2175.73	26.7435			2814.12	66.6886
Zahl_1	72.3476	72.8463	0.268709	297.825	292.455	6.26759	121.995	50.0965	169.31	23.7234	864.879	21.9709	875	18.5985	1394.61	15.7499	1488	58.9717	3196.82	56.7935	3046.26	77.4774
Zahl_2	73.0266			299.431			178.889	10.4569			844.405	16.5275			1500.31	20.9278			3008.92	61.2461
Zahl_3	73.0772			281.763			180.18	15.1157			878.972	23.489			1461.55	26.1936			3038.16	97.2421
Zahl_4	72.9967			290.358			184.244	13.6797			891.154	17.0532			1509.66	38.9883			3007.16	202.478
Zahl_5	72.7833			292.897			181.242	15.599			895.355	44.85			1573.71	16.2301			2980.26	63.0421
Ziel_1	74.1928	73.7896	0.922951	161.186	158.909	7.08436	203.886	7.9166	203.238	5.14136	236.582	11.7073	244	27.8849	2552.54	33.7338	2445	61.412	3349.31	59.4815	3455.91	73.6354
Ziel_2	73.8278			161.651			200.105	7.17711			221.121	4.56828			2425.19	62.5369			3520.28	88.7987
Ziel_3	74.6138			158.184			209.25	10.1186			231.562	17.7081			2440.7	55.5046			3495.54	12.0342
Ziel_4	74.3003			146.073			207.782	9.68605			232.927	9.12091			2362.06	21.2588			3386.41	114.767
Ziel_5	72.0133			167.45			195.167	10.2755			299.067	8.50184			2446.5	18.3336			3528.03	33.7238
